# Supplementary material for: Ras/MAPK signalling intensity defines subclonal fitness in a mouse model of hepatocellular carcinoma
Source: eLife. 2023 Jan 19;12:e76294. doi: 10.7554/eLife.76294 (PMC9891719; doi:10.7554/eLife.76294)
Supplement: Figure 1—source data 1. [file elife-76294-fig1-data1.zip]

Archive with 14 entries (11 files):
- Figure 1-source data1/
- Figure 1-source data1/Figure 1A-source data WB-Ras .tif
- __MACOSX/
- __MACOSX/Figure 1-source data1/
- __MACOSX/Figure 1-source data1/._Figure 1A-source data WB-Ras .tif
- Figure 1-source data1/Figure 1C-source data 1.tif
- __MACOSX/Figure 1-source data1/._Figure 1C-source data 1.tif
- Figure 1-source data1/Figure1C-source data 2.tif
- __MACOSX/Figure 1-source data1/._Figure1C-source data 2.tif
- Figure 1-source data1/Figure 1A-source data 1 WB-actin .tif
- __MACOSX/Figure 1-source data1/._Figure 1A-source data 1 WB-actin .tif
- Figure 1-source data1/FIgure 1 source data 1.tif
- __MACOSX/Figure 1-source data1/._FIgure 1 source data 1.tif
- __MACOSX/._Figure 1-source data1
